# Supplementary material for: Producing High-Quality Buckwheat Sprouts: The Combined Effects of Melatonin and UV-B Treatment
Source: Foods. 2026 Jan 24;15(3):422. doi: 10.3390/foods15030422 (PMC12896635; doi:10.3390/foods15030422)
Supplement: Supplementary file 1 [file foods-15-00422-s001.zip]

Archive with 1 entries (1 files):
- foods-4029170-supplementary.pdf
